# Supplementary material for: Are Dietary Proteins the Key to Successful Body Weight Management? A Systematic Review and Meta-Analysis of Studies Assessing Body Weight Outcomes after Interventions with Increased Dietary Protein
Source: Nutrients. 2021 Sep 14;13(9):3193. doi: 10.3390/nu13093193 (PMC8468854; doi:10.3390/nu13093193)
Supplement: Supplementary file 1 [file nutrients-13-03193-s001.zip]

Archive with 1 entries (1 files):
- nutrients-1337225-supplementary.pdf
